# Supplementary material for: Mean Velocity of the Pulmonary Artery as a Clinically Relevant Prognostic Indicator in Patients with Heart Failure with Preserved Ejection Fraction
Source: J Clin Med. 2022 Jan 19;11(3):491. doi: 10.3390/jcm11030491 (PMC8836987; doi:10.3390/jcm11030491)
Supplement: Supplementary file 1 [file jcm-11-00491-s001.zip]

Archive with 1 entries (1 files):
- jcm-1509276-SI.pdf
